# Supplementary material for: Identifying Predictors Associated with Risk of Death or Admission to Intensive Care Unit in Internal Medicine Patients with Sepsis: A Comparison of Statistical Models and Machine Learning Algorithms
Source: Antibiotics (Basel). 2023 May 18;12(5):925. doi: 10.3390/antibiotics12050925 (PMC10215570; doi:10.3390/antibiotics12050925)
Supplement: Supplementary file 1 [file antibiotics-12-00925-s001.zip]

Archive with 1 entries (1 files):
- antibiotics-2375767-supplementary.pdf
